# Supplementary material for: Intraocular pressure change during reading or writing on smartphone
Source: PLoS One. 2018 Oct 25;13(10):e0206061. doi: 10.1371/journal.pone.0206061 (PMC6201904; doi:10.1371/journal.pone.0206061)
Supplement: S1 Table — (XLSX) [file pone.0206061.s001.xlsx]

## Sheet: Sheet1
		IOP												IOP
Patient N	Bright_baseline	5	15	25	end5	end15	5(%)	15(%)	25(%)	end5(%)	end15(%)	MAX_Delta		Dark_baselin	5	15	25	end5	end15	5(%)	15(%)	25(%)	end5	end15	MAX_Delta
1	13.6	13.8	15.4	15.6	13.4	13.3	1.47059	13.2353	14.7059	-1.47059	-2.20588	2		13.3	14.7	15.8	16.6	11.4	12.8	10.5263	18.797	24.812	-14.2857	-3.7594	3.3
2	15.5	15.6	16.9	16.3	15.8	15.7	0.645161	9.03226	5.16129	1.93548	1.29032	1.4		15.8	17.4	20.2	19.9	14.1	16.3	10.1266	27.8481	25.9494	-10.7595	3.16456	4.4
3	14	14.4	15.1	14.9	14.3	13.7	2.85714	7.85714	6.42857	2.14286	-2.14286	1.1		13.4	15.6	15.8	15	12.8	13	16.4179	17.9104	11.9403	-4.47761	-2.98507	2.4
4	14.8	15.5	16.4	16.1	15.1	14.6	4.72973	10.8108	8.78378	2.02703	-1.35135	1.6		14.6	15.6	16.9	16.4	13.6	14.2	6.84932	15.7534	12.3288	-6.84932	-2.73973	2.3
5	15.8	15.6	16.9	16.6	15.7	16	-1.26582	6.96203	5.06329	-0.632911	1.26582	1.1		16.4	17.3	18.7	18.5	15.2	16.4	5.4878	14.0244	12.8049	-7.31707	0	2.3
6	14	14.4	15.1	14.8	14.1	13.8	2.85714	7.85714	5.71429	0.714286	-1.42857	1.1		13.7	14.7	17.5	16.8	13	13.7	7.29927	27.7372	22.6277	-5.10949	0	3.8
7	15.1	15.8	17.8	17.6	16	15.6	4.63576	17.8808	16.5563	5.96026	3.31126	2.7		15.9	16.7	17.8	17.5	14.7	15.6	5.03145	11.9497	10.0629	-7.54717	-1.88679	1.9
8	11.9	12.1	13.5	12.9	12.3	12.1	1.68067	13.4454	8.40336	3.36134	1.68067	1.6		11.2	13.1	15.5	15.4	10.3	11.3	16.9643	38.3929	37.5	-8.03571	0.892857	4.3
9	12	12.4	13.9	13.7	12.2	12.5	3.33333	15.8333	14.1667	1.66667	4.16667	1.9		11	12.8	14.2	13.9	10.2	10.6	16.3636	29.0909	26.3636	-7.27273	-3.63636	3.2
10	11.8	12.2	12.8	12.6	12	11.6	3.38983	8.47458	6.77966	1.69492	-1.69492	1		12.5	13.2	15.4	15.8	11.7	12.8	5.6	23.2	26.4	-6.4	2.4	3.3
11	16.5	16.8	17.6	17.6	16.7	16.4	1.81818	6.66667	6.66667	1.21212	-0.606061	1.1		16.8	17.4	20.2	18.6	16.1	16.4	3.57143	20.2381	10.7143	-4.16667	-2.38095	3.4
12	16	16.3	17.3	17.4	15.9	15.9	1.875	8.125	8.75	-0.625	-0.625	1.4		16.2	17.7	18.9	18.4	15.4	15.6	9.25926	16.6667	13.5802	-4.93827	-3.7037	2.7
13	12.1	12.5	13.2	13.6	12.2	12.5	3.30579	9.09091	12.3967	0.826446	3.30579	1.5		12.2	13.7	15.2	14.6	11	11.5	12.2951	24.5902	19.6721	-9.83607	-5.7377	3
14	15.6	15.9	17.9	17.1	15.7	15.5	1.92308	14.7436	9.61538	0.641026	-0.641026	2.3		16.3	17.5	21.9	19.5	15.1	16.1	7.36196	34.3558	19.6319	-7.36196	-1.22699	5.6
15	12	12.2	14.8	14.5	12.4	12.3	1.66667	23.3333	20.8333	3.33333	2.5	2.8		12.3	14.7	17.8	17.8	10.1	12.5	19.5122	44.7154	44.7154	-17.8862	1.62602	5.5
16	13.3	13.5	15.8	14.8	13.3	13.4	1.50376	18.797	11.2782	0	0.75188	2.5		14.3	16.7	20.8	18.8	13.1	14.4	16.7832	45.4545	31.4685	-8.39161	0.699301	6.5
17	12.4	12.8	14.9	13.7	12.4	12.7	3.22581	20.1613	10.4839	0	2.41935	2.5		13.8	15.8	16	15.7	12.5	14	14.4928	15.942	13.7681	-9.42029	1.44928	2.2
18	10.1	10.5	12.7	12.2	10.6	10.4	3.9604	25.7426	20.7921	4.9505	2.9703	2.6		10.3	12.7	15.7	15.2	9.2	10.9	23.301	52.4272	47.5728	-10.6796	5.82524	5.4
19	13.5	13.2	15.1	14.7	13.9	13.9	-2.22222	11.8519	8.88889	2.96296	2.96296	1.6		13.3	15.9	18.9	18.5	12.5	13.9	19.5489	42.1053	39.0977	-6.01504	4.51128	5.6
20	15	14.8	16.4	16	15.7	14.6	-1.33333	9.33333	6.66667	4.66667	-2.66667	1.4		15	15.8	17.3	16.9	14.2	14.8	5.33333	15.3333	12.6667	-5.33333	-1.33333	2.3
21	14	14.3	16.5	16.1	14.4	14.2	2.14286	17.8571	15	2.85714	1.42857	2.5		14.2	17	18.5	19.1	12.4	14.6	19.7183	30.2817	34.507	-12.6761	2.8169	4.9
22	15.2	15.5	16.9	16.7	15	15.4	1.97368	11.1842	9.86842	-1.31579	1.31579	1.7		15.5	17	18.4	18	14.2	15.3	9.67742	18.7097	16.129	-8.3871	-1.29032	2.9
23	13.1	13.3	14.6	14.6	13.5	13.2	1.52672	11.4504	11.4504	3.05344	0.763359	1.5		13.7	15	16.2	16.6	13	13.5	9.48905	18.2482	21.1679	-5.10949	-1.45985	2.9
24	14.2	14.6	16.1	16.1	14	14.2	2.8169	13.3803	13.3803	-1.40845	0	1.9		14	16.6	17.6	17.6	13.2	14.1	18.5714	25.7143	25.7143	-5.71429	0.714286	3.6
25	16	16.2	18	17.5	16.2	16.4	1.25	12.5	9.375	1.25	2.5	2		16	17.8	18.8	19	15.1	16.3	11.25	17.5	18.75	-5.625	1.875	3
26	13.8	14.2	15.2	14.8	14	14	2.89855	10.1449	7.24638	1.44928	1.44928	1.4		13.5	14.8	15.7	15.8	12.4	13	9.62963	16.2963	17.037	-8.14815	-3.7037	2.3
27	12.2	13	14	14.1	12	12.4	6.55738	14.7541	15.5738	-1.63934	1.63934	1.9		12.6	14.2	16	15.8	12	12.5	12.6984	26.9841	25.3968	-4.7619	-0.793651	3.4
28	14.4	14.3	15.9	16.2	14.1	14	-0.694444	10.4167	12.5	-2.08333	-2.77778	1.8		14.5	17	18.6	18.6	13.8	14	17.2414	28.2759	28.2759	-4.82759	-3.44828	4.1
29	13.6	14.4	15.2	15.5	13.3	13	5.88235	11.7647	13.9706	-2.20588	-4.41176	1.9		13.4	15.2	16.2	16.4	12.2	13.6	13.4328	20.8955	22.3881	-8.95522	1.49254	3
30	11	10.9	12.6	12	11.2	11.4	-0.909091	14.5455	9.09091	1.81818	3.63636	1.6		10.7	12.2	14.8	14.4	10	10.5	14.0187	38.3178	34.5794	-6.54206	-1.86916	4.1
31	13.4	13.8	14.8	15	13.4	13.8	2.98507	10.4478	11.9403	0	2.98507	1.6		13.5	15.6	16.6	16.5	12.3	13.4	15.5556	22.963	22.2222	-8.88889	-0.740741	3.1
32	15.9	16	17.8	17.4	16	15.8	0.628931	11.9497	9.43396	0.628931	-0.628931	1.9		16.1	17.8	18.5	18.8	14.4	16.4	10.559	14.9068	16.7702	-10.559	1.86335	2.7
33	10	10.2	11.6	11.4	10.1	9.9	2	16	14	1	-1	1.6		10.1	11.6	14	13.6	9.4	10.2	14.8515	38.6139	34.6535	-6.93069	0.990099	3.9
34	17.1	16.8	18.6	18.8	16.6	16.4	-1.75439	8.77193	9.94152	-2.92398	-4.09357	1.7		17.5	18.8	19.6	19.8	16	17.2	7.42857	12	13.1429	-8.57143	-1.71429	2.3
35	12.8	13	14.8	14.5	12.5	12.8	1.5625	15.625	13.2812	-2.34375	0	2		13	14.6	15.6	16	11.8	13.4	12.3077	20	23.0769	-9.23077	3.07692	3
36	15.2	15.8	17	17.2	15	15.2	3.94737	11.8421	13.1579	-1.31579	0	2		15.8	17	17.8	18	15	15.6	7.59494	12.6582	13.9241	-5.06329	-1.26582	2.2
37	14.2	14.4	16.2	16.5	14.6	14.6	1.40845	14.0845	16.1972	2.8169	2.8169	2.3		14.8	16.6	17.5	17.9	13.2	14.6	12.1622	18.2432	20.9459	-10.8108	-1.35135	3.1
38	15.5	16	17.2	16.8	15.4	15.2	3.22581	10.9677	8.3871	-0.645161	-1.93548	1.7		15.2	17.2	18	18.2	13.6	15	13.1579	18.4211	19.7368	-10.5263	-1.31579	3
39	11.2	11.4	13.3	13	11.2	11.5	1.78571	18.75	16.0714	0	2.67857	2.4		11.8	13.2	15	15	10.2	12.2	11.8644	27.1186	27.1186	-13.5593	3.38983	3.2
